# Supplementary material for: Mutational Processes Molding the Genomes of 21 Breast Cancers
Source: Cell. 2012 May 25;149(5-10):979–93. doi: 10.1016/j.cell.2012.04.024 (PMC3414841; doi:10.1016/j.cell.2012.04.024)
Supplement: Table S1. Tables S1–S1e [file mmc1.xlsx]

## Sheet: 1a_breast_cancer_demographics
	Supplementary Table 1a. Breast tumours used in the primary genome study
	Sample	Age at first diagnosis	Previous histopathological diagnosis	Histo patho logical Grade	ER Status	PR Status	HER2 Status	Germline mutation status					Aberrant cell fraction (ASCAT)	Tumor ploidy (ASCAT)		Coverage Tumour (X)	Coverage Matched Normal (X)		Specificity of substitutions		Total number of substitutions	Total no of indels	Total no of structural variants
								Genomic	Gene	CCDS ID	cDNA	Protein change
	PD3851	61	Ductal	III	+ve	+ve	-ve						0.63	3.19727		33.02	29.4		0.951515		1782	28	10
	PD3890	41	Ductal	III	-ve	-ve	-ve	chr17:g.41245047delC	BRCA1	CCDS11453.1	c.2501delG	p.G834fs*12	0.49	1.77513		37.46	34.61		0.880759		6124	186	128
	PD3904	39	Ductal	III	+ve	+ve	-ve	chr13:g.32914974_32914977delACAA	BRCA2	CCDS9344.1	c.6482_6485delACAA	p.K2162fs*5	0.79	1.96919		39.42	30.03		0.976959		5608	212	108
	PD3905	34	Ductal	III	-ve	-ve	-ve	chr17:g.41232400_41236234del3835	BRCA1	CCDS11453.1	c.4186-1642_4357+2021del3835	p.?	0.8	3.71638		35.33	31.68		0.995122		4587	64	74
	PD3945	59	Ductal	III	+ve	-ve	-ve	chr13:g.32914557C>G	BRCA2	CCDS9344.1	c.6065C>G	p.S2022*	0.44	3.94404		30.03	32.08		0.783607		10308	106	14
	PD4005	39	Ductal	III	-ve	-ve	-ve	chr17:g.41243838delA	BRCA1	CCDS11453.1	c.3710delT	p.I1237fs*27	0.45	1.83804		34	38.57		0.856089		6104	118	2
	PD4006	39	Ductal	III	-ve	-ve	-ve	chr17:g.41245861G>A	BRCA1	CCDS11453.1	c.1687C>T	p.Q563*	0.59	2.92811		31.1	30.85		0.973597		9194	177	58
	PD4085	64	Ductal	III	+ve	+ve	-ve						0.68	2.80768		32.73	43.65		0.935323		2673	56	14
	PD4086	58	Ductal	III	-ve	-ve	-ve						0.37	3.05887		39.25	40.13		0.900662		2199	44	25
	PD4088	32	Ductal	III	+ve	-ve	-ve						0.63	1.80883		42.84	43.86		0.971631		1705	56	86
	PD4103	46	Ductal	III	+ve	+ve	-ve						0.56	3.89453		42.84	47.63		0.883817		5360	50	217
	PD4107	33	Ductal	III	-ve	-ve	-ve	chr17:g.41246538_41246539insT	BRCA1	CCDS11453.1	c.1009_1010insA	p.V340fs*6	0.57	2.86248		49.21	38.79		0.937086		10291	333	86
	PD4109	67	Ductal	III	-ve	-ve	-ve						0.5	3.3191		40.13	44.98		0.9375		9888	369	45
	PD4115	54	Ductal	III	+ve	+ve	-ve	chr13:g.32968863C>A	BRCA2	CCDS9344.1	c.9294C>A	p.Y3098*	0.69	3.92346		40.7	42.46		0.930041		9954	300	64
	PD4116	32	Ductal	III	+ve	+ve	-ve	chr13:g.32911947T>G	BRCA2	CCDS9344.1	c.3455T>G	p.L1152*	0.67	3.17955		29.45	32.76		0.953846		8026	305	115
	PD4120	60	Ductal	II	+ve	+ve	-ve						0.73	1.85504		188.07	32.5		**		70690	152	23
	PD4192	70	Ductal	III	-ve	-ve	+ve						0.22	4.68028		30.68	36.78		0.823789		3919	43	25
	PD4194	43	Lobular	III	+ve	+ve	+ve						0.57	1.98222		29.46	33.13		0.943396		1484	13	7
	PD4198	59	Ductal	III	+ve	-ve	+ve						0.32	3.04597		31.24	38.57		0.89375		4552	87	46
	PD4199	59	Ductal	II	-ve	-ve	+ve						0.56	1.68739		30.58	33.8		0.974684		6932	63	14
	PD4248	48	Ductal	II	-ve	-ve	-ve						0.29	3.08979		39.98	30.52		0.923664		2536	107	31
																					183916	2869	1192
																			**		previously validated in targeted experiment (Stephens et al. 2012, submitted)

## Sheet: 1b_hyperlinks
	Supplementary table 1b. Hyperlinks to somatic mutations
	Substitution	ftp://ftp.sanger.ac.uk/pub/cancer/Nik-ZainalEtAl	To substitutions
	Indels	ftp://ftp.sanger.ac.uk/pub/cancer/Nik-ZainalEtAl	To indels
	Rearrangements	ftp://ftp.sanger.ac.uk/pub/cancer/Nik-ZainalEtAl	To rearrangements
	Copy number	ftp://ftp.sanger.ac.uk/pub/cancer/Nik-ZainalEtAl	To copy number segmentation data

## Sheet: 1c_potentialDrivers_Amps_HDs
	Supplementary table 1c. Potential drivers, amplifications and homozygous deletions
	Insertions and deletions
	CGP Variant ID	Sample	Chr	Start	End	Deleted sequence	Indel type	Default gene	Gene ID	CCDS	Transcript ID	CDS mut syntax	AA mut syntax	Gene build
	53377626	PD4085a	10	8111433	8111434	CA	deletion	GATA3	ENSG00000107485	CCDS31143.1	ENST00000379328	c.925-3_925-2delca	p.?	homo_sapiens_core_58_37c
	52848859	PD4085a	17	11984671	11984672	AG	deletion	MAP2K4	ENSG00000065559	CCDS11162.1	ENST00000353533	c.219-2_219-1delag	p.?	homo_sapiens_core_58_37c
	27976289	PD4107a	17	7578263	7578263	G	deletion	TP53	ENSG00000141510	CCDS11118.1	ENST00000269305	c.586delC	p.R196fs*51	homo_sapiens_core_58_37c
	Substitutions
	CGP Variant ID	Sample	Chr	Position	WT base pyr	MT base pyr	Default mut type	Default gene	Gene ID	CCDS	Transcript ID	CDS mut syntax	AA mut syntax	Gene build
	28279236	PD4103a	7	151876918	C	T	essential splice	MLL3	ENSG00000055609	CCDS5931.1	ENST00000262189	c.7442+1G>A	p.?	homo_sapiens_core_58_37c
	27469358	PD4109a	12	49415846	C	T	nonsense	MLL2	ENSG00000167548	CCDS44873.1	ENST00000301067	c.16501C>T	p.R5501*	homo_sapiens_core_58_37c
	22402355	PD4120a	17	16046958	C	A	nonsense	NCOR1	ENSG00000141027	CCDS11175.1	ENST00000268712	c.1135G>T	p.E379*	homo_sapiens_core_58_37c
	22353347	PD4120a	18	48575671	C	G	nonsense	SMAD4	ENSG00000141646	CCDS11950.1	ENST00000342988	c.431C>G	p.S144*	homo_sapiens_core_58_37c
	22353349	PD4120a	18	48591837	C	T	nonsense	SMAD4	ENSG00000141646	CCDS11950.1	ENST00000342988	c.1000C>T	p.Q334*	homo_sapiens_core_58_37c
	28169984	PD4005a	17	7578212	C	T	nonsense	TP53	ENSG00000141510	CCDS11118.1	ENST00000269305	c.637C>T	p.R213*	homo_sapiens_core_58_37c
	22791336	PD4120a	3	178952085	T	C	misssense	PIK3CA	ENSG00000121879	CCDS43171.1	ENST00000263967	c.3140A>G	p.H1047R	homo_sapiens_core_58_37c
	22791325	PD4120a	3	178916946	G	C	misssense	PIK3CA	ENSG00000121879	CCDS43171.1	ENST00000263967	c.333G>C	p.K111N	homo_sapiens_core_58_37c
	22400335	PD4120a	17	7578380	C	G	misssense	TP53	ENSG00000141510	CCDS11118.1	ENST00000269305	c.550G>C	p.D184H	homo_sapiens_core_58_37c
	22400333	PD4120a	17	7577127	C	G	misssense	TP53	ENSG00000141510	CCDS11118.1	ENST00000269305	c.811G>C	p.E271Q	homo_sapiens_core_58_37c
	28357778	PD4085a	3	178952085	T	C	misssense	PIK3CA	ENSG00000121879	CCDS43171.1	ENST00000263967	c.3140A>G	p.H1047R	homo_sapiens_core_58_37c
	27351862	PD4192a	3	178952085	T	C	misssense	PIK3CA	ENSG00000121879	CCDS43171.1	ENST00000263967	c.3140A>G	p.H1047R	homo_sapiens_core_58_37c
	27104511	PD3905a	3	178936082	C	T	misssense	PIK3CA	ENSG00000121879	CCDS43171.1	ENST00000263967	c.1624G>A	p.E542K	homo_sapiens_core_58_37c
	27639366	PD3890a	17	7577539	C	T	misssense	TP53	ENSG00000141510	CCDS11118.1	ENST00000269305	c.742C>T	p.R248W	homo_sapiens_core_58_37c
	27705761	PD4199a	17	7576852	C	T	essential splice	TP53	ENSG00000141510	CCDS11118.1	ENST00000269305	c.993+1G>A	p.?	homo_sapiens_core_58_37c
	27506790	PD4109a	17	7578190	T	C	misssense	TP53	ENSG00000141510	CCDS11118.1	ENST00000269305	c.659A>G	p.Y220C	homo_sapiens_core_58_37c
	Copy number
		Amplifications
		Sample	Chr	Start position (bp)	End position(bp)	Putative Target Gene	Copy number
		PD4192a	17	37833600	38018803	ERBB2	51
		PD4194a	17	37833600	38018803	ERBB2	18
		PD4198a	17	37833600	38018803	ERBB2	14
		PD4199a	17	37833600	38018803	ERBB2	29
		PD4103a	11	69224506	69556470	CCND1	22
		PD4116a	11	69224506	69556470	CCND1	18
		PD4198a	11	69224506	69556470	CCND1	12
		PD3904a	8	37353781	37489508	FGFR1/ZNF703	9
		PD4005a	8	128504497	128948225	MYC	5
		PD4103a	8	128504497	128948225	MYC	10
		PD4115a	8	128504497	128948225	MYC	13
		PD4116a	8	128504497	128948225	MYC	10
		PD4103a	20	52065876	52723895	ZNF217	19
		PD4103a	12	69038072	70197123	MDM2	28
		Homozygous deletions
		Sample	Chr	Start position (bp)	End position (bp)	Annotation
		PD4116a	1	37855871	37885161
		PD4006a	2	136849419	145317330
		PD4006a	5	59519068	60420580
		PD4006a	6	144982326	145195890	UTRN
		PD3851a	7	11727099	11773517	THSD7A
		PD4006a	7	117929448	118035293
		PD4088a	10	82497699	83204305
		PD4116a	11	85834374	85877316
		PD4248a	13	28685062	32338443
		PD4248a	13	39239090	44876701
		PD4088a	17	11645786	12337597	MAP2K4
		PD4198a	17	58802859	58811328	BCAS3
		PD4199a	17	70116518	70516791
		PD3904a	18	5872382	8002993
		PD3904a	18	41698511	41710757
		PD4006a	X	31971839	33354165	DMD

## Sheet: 1d_MC_doubleSubs
	Supplementary table 1d. Monte Carlo simulations of double substitutions
	Breast cancer sample	Observed number of adjacent subs	Mean no of simulated double subs	Max no of simulated double subs	p-value
	PD3851	22	0.002	2	<0.001
	PD4085	16	0.004	2	<0.001
	PD4088	12	0	0	<0.001
	PD4103	52	0.02	2	<0.001
	PD4086	12	0.002	2	<0.001
	PD4109	86	0.072	4	<0.001
	PD4107	192	0.076	2	<0.001
	PD4248	40	0.004	2	<0.001
	PD4192	42	0.018	2	<0.001
	PD4194	18	0	0	<0.001
	PD4198	28	0.018	2	<0.001
	PD4199	42	0.036	2	<0.001
	PD3890	76	0.032	2	<0.001
	PD3905	68	0.026	2	<0.001
	PD4005	108	0.034	2	<0.001
	PD4006	134	0.07	4	<0.001
	PD3904	132	0.028	2	<0.001
	PD3945	234	0.076	4	<0.001
	PD4115	216	0.07	2	<0.001
	PD4116	168	0.056	4	<0.001
	PD4120	240	3.182	14	<0.001
	Total	1938

## Sheet: 1e_doubleSubs
	Supplementary table 1e. Representation of first and second mutated base in double substitutions
			Second Mutated Base
			A>C	A>G	A>T	C>A	C>G	C>T	G>A	G>C	G>T	T>A	T>C	T>G
	First Mutated Base	A>C	6	3	6	14	3	9	14	10	25	9	3	0
		A>G	8	10	7	32	4	16	27	10	29	15	10
		A>T	4	5	32	57	10	35	54	9	68	16
		C>A	18	51	49	202	40	71	44	13	41
		C>G	7	10	7	39	6	25	19	5
		C>T	8	26	21	69	17	104	33
		G>A	8	18	65	59	27	16
		G>C	10	5	20	17	3
		G>T	26	32	83	31
		T>A	5	15	9
		T>C	2	2
		T>G	0
